# Supplementary material for: Resonant Lasing Emission in Undoped and Mg-Doped Gallium Nitride Thin Films on Interfacial Periodic Patterned Sapphire Substrates
Source: Nanomaterials (Basel). 2022 Sep 18;12(18):3238. doi: 10.3390/nano12183238 (PMC9505499; doi:10.3390/nano12183238)
Supplement: Supplementary file 1 [file nanomaterials-12-03238-s001.zip]

Archive with 1 entries (1 files):
- nanomaterials-1900153-supplementary.pdf
